# Supplementary material for: Does the resumption of international tourism heighten COVID-19 transmission?
Source: PLoS One. 2024 Feb 7;19(2):e0295249. doi: 10.1371/journal.pone.0295249 (PMC10849229; doi:10.1371/journal.pone.0295249)
Supplement: S1 Data — (XLSX) [file pone.0295249.s002.xlsx]

## Sheet: Sheet1
location	CASE	STR	POP	GDP	AGE	FULLVAC	Open	ARRIVAL	Latitude	Longitude
Albania	-3.13315	3.83514	4.65273	9.37615	2.57931	3.79953	4.33097	15.7864	41.328	19.819
Argentina	-2.40437	3.62221	2.78359	9.84871	2.41574	4.3369	3.49589	14.05	-34.6037	-58.3816
Australia	-0.92127	4.01313	1.16378	10.7066	2.7411	4.41522	3.68563	17.0906	-35.282	149.129
Austria	-0.700668	4.0198	4.67048	10.7241	2.95501	4.31388	4.71153	17.4992	48.21	16.3634
Bahamas	-3.45003	4.06492	3.67622	10.2298	2.19678	3.69883	4.21595	15.678	25.06	-77.345
Bahrain	-1.26576	3.62301	7.56833	10.6757	0.863733	4.42281	5.074	16.1141	26.201	50.607
Barbados	-1.29419	4.17069	6.49898	9.73968	2.70485	4.00788	4.26051	13.1989	13.1036	-59.6032
Belgium	-1.50485	3.52312	5.92843	10.661	2.9216	4.36501	5.15099	16.6849	50.8505	4.3488
Belize	-2.36893	4.27972	2.79887	8.965	1.34885	3.99985	4.57046	12.824	17.2426	-88.7654
Bermuda	-5.95413	4.02767	7.17688	10.8331	1.11743	4.30703	4.30527	13.2231	32.2946	-64.7859
Bolivia	-3.07283	3.80933	3.89441	8.83722	1.9027	4.25362	4.07785	13.7057	-19.0196	-65.262
Bosnia and Herzegovina	-3.85665	3.80933	4.22678	9.36853	2.80753	4.25362	4.56503	14.1846	43.8564	18.413
Bulgaria	-2.51537	3.82472	4.17715	9.82894	3.035	4.25362	4.79558	16.2032	42.6983	23.3199
Cambodia	-6.75399	3.80933	4.50725	8.20113	1.48433	4.46717	4.88442	14.6571	11.5621	104.889
Canada	-2.77743	4.27472	3.89441	10.6923	2.83227	4.41304	4.12503	16.3668	45.4247	-75.695
Colombia	-3.75987	3.89995	3.89441	9.49213	2.03418	4.26395	3.695	17.1132	4.62434	-74.0636
Costa Rica	-2.18346	3.92829	4.56517	9.65021	2.24792	4.41667	4.2751	14.6397	9.93474	-84.0875
Croatia	-2.25644	3.80933	4.30036	10.0288	2.98184	4.25362	4.64465	16.5478	45.8154	15.9666
Cyprus	-2.42153	3.91402	4.84935	10.3864	2.59645	4.27805	5.13763	16.5382	35.1856	33.3823
Dominican Republic	-3.83231	3.85185	5.4066	9.58884	1.94319	4.25362	3.96528	15.9556	18.4834	-69.9296
Ecuador	-3.58274	3.97987	4.20378	9.2669	1.96066	4.36907	3.93937	14.0286	-0.180653	-78.4678
El Salvador	-4.35329	3.80933	5.72949	8.8946	2.113	4.25362	4.39164	14.748	13.6893	-89.1872
Estonia	-2.6655	3.82035	3.89441	10.2915	2.96795	4.25362	5.05598	14.1987	59.437	24.7536
Eswatini	-6.30808	4.07414	4.37566	8.95402	1.15152	4.25362	4.50938	13.3375	-26.3167	31.1333
Finland	-1.62335	3.80933	3.89441	10.6112	3.05532	4.36259	4.36962	16.2607	60.1921	24.9458
France	-0.839812	3.87805	4.80875	10.5612	2.98153	4.36157	4.10824	18.165	48.8647	2.34901
Georgia	-1.79997	3.91202	4.17488	9.18452	2.69894	4.25362	4.63299	15.5069	41.7167	44.7833
Germany	-1.01447	3.80933	5.46813	10.7195	3.06586	4.33376	4.48574	17.1577	52.52	13.405
Greece	-0.969314	4.30784	4.4246	10.1095	3.01534	4.29865	4.4938	17.1471	37.9838	23.7275
Guatemala	-3.43254	4.07889	5.06154	8.91245	1.54629	4.25362	3.9018	14.2602	14.6284	-90.5227
Honduras	-4.77716	4.16729	4.41649	8.42108	1.5373	4.25362	4.60897	13.6412	14.082	-87.2024
Hong Kong	-8.53591	4.31749	8.85932	10.9341	2.79135	4.5069	5.99772	13.313	22.3027	114.177
Hungary	-2.37094	2	4.68253	10.1953	2.92192	4.25362	5.07642	16.3524	47.4979	19.0402
Indonesia	-4.71901	4.19991	4.98172	9.32266	1.67129	4.25362	3.69381	15.5151	-6.12143	106.774
Israel	-1.02711	3.88998	5.99796	10.4083	2.46241	4.25362	4.00666	14.7322	31.772	35.217
Italy	-1.12386	3.97968	5.32719	10.4694	3.13641	4.39716	4.14486	17.7198	41.9028	12.4964
Japan	-1.51034	3.85482	5.85156	10.5714	3.29765	4.42149	3.60931	15.1589	35.6528	139.839
Jordan	-2.79911	3.80933	4.69396	9.02852	1.33763	4.25362	4.45225	15.8387	31.9632	35.9304
Kazakhstan	-3.82911	4.34186	1.89927	10.0881	1.94462	4.00223	4.05255	15.2216	51.1694	71.4491
Luxembourg	-0.878641	3.99875	5.44435	11.454	2.6611	3.91202	5.96132	13.9493	49.6116	6.13194
Macao	-8.21916	4.36564	9.93046	11.5604	2.28218	4.52037	5.09927	15.5707	22.2109	113.553
Malaysia	-2.70561	3.89264	4.56699	10.1965	1.83944	4.39445	4.87191	16.1888	3.14085	101.693
Malta	-2.04785	3.82363	7.2821	10.5054	2.96661	4.48165	5.77777	14.6426	35.8844	14.5069
Mauritius	-1.86594	3.75794	6.43449	9.91802	2.39288	4.42772	4.58736	13.8128	-20.245	57.5618
Mexico	-3.67356	3.88198	4.19636	9.76057	1.92527	4.16185	4.43012	17.4529	19.4326	-99.1332
Morocco	-4.79282	4.17853	4.38303	8.92066	1.91235	4.13964	4.31684	16.7557	34.0209	-6.84165
Namibia	-4.78185	3.3569	1.12428	9.16344	1.26751	3.01994	4.40676	12.4027	-22.5594	17.0832
Nepal	-5.17624	3.94893	5.32023	7.8009	1.75941	4.36628	3.76245	13.328	27.7008	85.3001
Netherlands	-1.16464	4.24046	6.23155	10.7888	2.93274	4.20559	5.04897	16.5603	52.378	4.89707
New Zealand	-0.931062	3.96329	2.90175	10.4937	2.72929	4.37965	3.87537	14.1759	-41.2867	174.773
Panama	-2.11328	3.60523	4.00975	10.0109	2.06914	4.27319	4.43082	14.5019	8.98333	-79.5167
Paraguay	-3.264	3.77781	2.84165	9.08557	1.85285	3.9524	4.24481	11.9829	-25.3007	-57.6359
Peru	-2.75459	3.99857	3.22402	9.4122	1.96725	4.42533	4.02481	14.5133	-12.0464	-77.0428
Philippines	-4.55192	4.18556	5.86327	8.9358	1.56924	4.15841	4.1508	14.7915	14.5995	120.984
Poland	-2.8703	3.87432	4.8205	10.2116	2.81917	4.03883	4.72247	16.5848	52.237	21.0175
Portugal	-0.878064	3.75162	4.72181	10.2377	3.06815	4.46211	4.45574	16.9228	38.7369	-9.14269
Qatar	-2.42046	3.96005	5.42637	11.6694	0.267734	4.66108	4.53309	14.7554	25.2861	51.5348
Romania	-2.57225	4.03389	4.44417	10.0568	2.882	3.72038	4.46564	16.3569	44.4397	26.0963
Saudi Arabia	-4.89836	3.96556	2.72929	10.8005	1.19241	4.19675	4.05195	16.6286	24.7743	46.7386
Serbia	-1.78908	3.58657	4.38566	9.5503	2.85451	3.86514	4.76014	15.1686	44.7872	20.4573
Seychelles	-1.43279	4.31749	5.33924	10.1804	2.15246	4.33362	5.46307	12.7219	-4.6167	55.45
Singapore	-1.076	3.8446	8.97661	11.3567	2.55893	4.508	5.80916	15.657	1.29027	103.852
Slovenia	-0.920992	3.98935	4.63102	10.3546	2.9477	4.05456	5.08091	15.585	46.0569	14.5058
South Africa	-4.59999	3.79414	3.8449	9.41694	1.67597	3.55906	4.02924	15.8982	-25.7313	28.2184
South Korea	-0.600461	3.83708	6.26903	10.4896	2.6329	4.44969	4.38816	14.978	37.5326	127.025
Spain	-1.82663	3.65455	4.53373	10.4421	2.96713	4.44992	4.22511	18.0881	40.4168	-3.70379
Sri Lanka	-5.55274	3.98527	5.83468	9.3647	2.30946	4.21316	3.71986	13.487	6.92708	79.8612
Switzerland	-1.05426	4.03389	5.36711	10.958	2.91431	4.38203	4.87406	16.7234	46.9475	7.45112
Taiwan	-1.85038	3.3236	6.49098	10.4044	2.86562	4.45818	4.77458	13.6411	25.0478	121.532
Tanzania	-8.51792	2.63117	4.16975	7.8948	1.13398	3.79975	3.39837	14.1905	-6.16118	35.7454
Thailand	-3.35596	3.82494	4.90625	9.69755	2.43124	4.31214	4.76425	16.2272	13.7367	100.523
Turkey	-2.4234	3.60169	4.65314	10.1318	2.09839	4.13212	4.26035	17.7302	39.9255	32.8663
Ukraine	-3.14637	3.8712	4.34886	8.97391	2.80105	3.64205	4.41519	15.7441	50.45	30.5233
United Kingdom	-1.83709	3.74005	5.6091	10.5904	2.91869	4.32002	4.07542	17.2574	51.5099	-0.118092
United States	-1.99793	3.86388	3.57257	10.9009	2.73521	4.23628	3.23795	17.746	47.7511	-120.74
Uzbekistan	-6.53909	3.94835	4.33249	8.74083	1.49716	3.93457	4.15651	14.6266	41.3111	69.2406
Vietnam	-2.30511	4.24046	5.73051	8.72776	1.96711	4.46924	5.22826	15.1133	21.0285	105.805
India	-4.96993	4.35735	6.11018	8.76821	1.78992	4.20648	3.82139	15.6387	28.6448	77.2167
Latvia	-0.973515	3.78737	3.4408	10.1292	2.98336	4.25661	4.87357	13.9455	56.9463	24.1051
Tunisia	-3.37754	3.97575	4.30714	9.29186	2.07957	3.94623	4.54703	15.4578	36.8064	10.1817
Kosovo	-2.77749	4.19555	5.12489	9.18971	2.12823	3.83493	4.59146	12.5245	42.6675	21.1662
Russian Federation	-2.55008	3.99213	2.17736	10.1172	2.65169	3.99893	3.92312	15.9732	55.7512	37.6184
Uruguay	-1.73849	3.2554	2.9832	9.93068	2.68478	4.44018	3.99666	14.7185	-34.9011	-56.1645
